# Supplementary material for: Gene expression in histologically normal epithelium from breast cancer patients and from cancer-free prophylactic mastectomy patients shares a similar profile
Source: Br J Cancer. 2010 Mar 2;102(8):1284–93. doi: 10.1038/sj.bjc.6605576 (PMC2855998; doi:10.1038/sj.bjc.6605576)
Supplement: Supplementary Table S1 [file 6605576x5.xls]

## Sheet: Sheet1
	Table S1. Characteristics of 31 Independent Cases whose NlEpi Samples were examined by qPCR
	HN					RM		PM
	Sample†	Age (yrs)	Distance from Tumor	ER/PR/HER2§	Stage║	Sample†	Age (yrs)	Sample	Age (yrs)	Breast Cancer History‡
	303H*	29	> 2 cm	- /- /-	IIIA	403R	31	PM3P	34	-
	461H	33	> 2 cm	+ /+ /-	IIA	433R	39	PM1P	40	-
	320H	34	?	+ /+ /na	0	340R	41	326P	41	+
	457H	36	< 2 cm	- /- /-	IIA	449R	44	480P	50	+
	462H	41	< 2 cm	+ /-/ na	IIA	468R	47	PM2P	51	-
	427H	41	> 2 cm	+ /+ /na	0	325R	52	474P*	54	+
	458H	43	< 2 cm	- /-/ na	0	450R	58
	466H	44	> 2 cm	+ /+ /-	III	448R	63
	244H	44	< 2 cm	- /+ /-	I	445R	64
	398H	47	< 2 cm	+ /+ /-	IIIA
	476H	49	< 2 cm	- /+ /-	IIIA
	460H	59	> 2 cm	+ /+ /-	I
	475H	60	< 2 cm	- /- /-	IIA
	483H	62	< 2 cm	+ /+ /na	0
	486H	64	< 2 cm	+ /+ /-	I
	211H	64	?	- /- /-	IIIA
	456H	67	< 2 cm	- /-/ na	0
	† "*" Case 303H received AC and Taxol prior to collection. Case 474P received XRT 16 years prior to collection.
	§ na = not available.
	║ Stage using AJCC Stage criteria
	‡ "+" = previous breast cancer in the contralateral breast, but no history of ipsilateral cancer. PM3P and PM1P are known BRCA mutation carriers. Other patients' status are unknown.
