# Supplementary material for: Gene expression in histologically normal epithelium from breast cancer patients and from cancer-free prophylactic mastectomy patients shares a similar profile
Source: Br J Cancer. 2010 Mar 2;102(8):1284–93. doi: 10.1038/sj.bjc.6605576 (PMC2855998; doi:10.1038/sj.bjc.6605576)
Supplement: Supplementary Table S2 [file 6605576x6.xls]

## Sheet: Sheet3
Table S2.
qPCR validation rates for each primer*
		Technical Validation				Prospective Validation
		# reactions	# validated	p value+		# samples tested	# samples validated	p value**
ATF3	RM	4			RM	8
	HN	5	5/5	0.004	HN	17	15/17	0.003
	PM	3	3/3	0.006	PM	6	4/6	0.154
AHNAK	RM	4			RM	8
	HN	3	3/3	0.055	HN	16	13/16	0.041
	PM	4	1/4	0.134	PM	6	1/6	0.383
BTG2	RM	6			RM	8
	HN	5	5/5	0.011	HN	17	15/17	0.023
	PM	3	3/3	0.014	PM	6	6/6	0.029
CLU	RM	6			RM	8
	HN	7	3/7	0.401	HN	17	13/17	0.123
	PM	5	3/5	0.403	PM	6	2/6	0.492
EGR1	RM	7			RM	8
	HN	6	6/6	0.008	HN	17	15/17	0.010
	PM	3	3/3	0.001	PM	6	4/6	0.096
FOS	RM	5			RM	8
	HN	5	5/5	0.0002	HN	17	14/17	0.010
	PM	3	3/3	0.001	PM	6	4/6	0.084
*Validation is defined as expression in the direction predicted by microarray analysis.
**p-value for t-test of dCTs between groups
